# Supplementary material for: Circulating tumor DNA predicts clinical benefits of immune checkpoint blockade in HER2-negative patients with advanced gastric cancer
Source: Gastric Cancer. 2025 May 15;28(5):872–85. doi: 10.1007/s10120-025-01621-x (PMC12378147; doi:10.1007/s10120-025-01621-x)
Supplement: Supplementary file 2 — Supplementary file2 (XLSX 45 KB) [file 10120_2025_1621_MOESM2_ESM.xlsx]

## Sheet: Table S1
Table S1. Clinicopathological characteristics of the 47 patients in the cohort.
For PFS status, 0=progression free, 1=progressed. For OS status, 0=survive, 1=died.
Patient ID	Age	Gender	Histologic subtype	Lauren classification	Tumor stage	Tumor site	MSI status	HER2 status	PD-L1 status	EBV status	Lines of treatment	Therapy regimens	Medications	Drug resistance	Best overall response	PFS months	PFS status	OS months	OS status
111559	56	male	Adenocarcinoma	Intestinal	IV	NEGJ	MSS	NEG	POS	NA	Second-line	Anti-PD-1	zimberelimab	primary resistance	PD	1.64474	1	9.2	1
111560	63	female	Adenocarcinoma	Intestinal	IV	EGJ	MSS	NEG	NEG	NA	First-line	Anti-PD-1+XELOX	nivolumab, capecitabine, oxaliplatin	acquired resistance	SD	3.42105	1	11.4333	1
111561	65	female	Adenocarcinoma	Mixed	IV	NEGJ	MSI-H	NEG	POS	NA	Third-line	Anti-PD-L1	envafolimab	NA	PR	21.9737	1	71.6667	0
111562	60	male	Adenocarcinoma	NA	IV	NEGJ	MSS	NEG	NEG	NA	First-line	Anti-PD-1+anti CTLA-4	nivolumab, ipililumab	primary resistance	PD	1.31579	1	12.3333	1
111565	66	male	Adenocarcinoma	Intestinal	IV	NEGJ	MSI-H	NEG	NEG	NA	Second-line	Anti-PD-L1	envafolimab	NA	SD	23.0263	0	55.1333	0
111567	82	female	Adenocarcinoma	Diffuse	IV	NEGJ	MSI-H	NEG	POS	NA	First-line	Anti-PD-1	pembrolizumab	primary resistance	PD	1.34868	1	7.96667	1
111569	59	male	Adenocarcinoma	Intestinal	IV	NEGJ	MSS	NEG	POS	NEG	First-line	Anti-PD-1+XELOX	camrelizumab, capecitabine, oxaliplatin	acquired resistance	PR	3.94737	1	15.0667	1
111570	54	male	Adenocarcinoma	Diffuse	IV	EGJ	MSS	NEG	NEG	NEG	Third-line	Anti-PD-1	zimberelimab	primary resistance	PD	2.10526	1	29	1
111571	52	male	Adenocarcinoma	Mixed	III	NEGJ	MSS	NEG	NEG	NA	First-line	Anti-PD-1+XELOX	camrelizumab, capecitabine, oxaliplatin	NA	PR	28.9145	0	30.3667	0
111573	63	female	Adenocarcinoma	Diffuse	IV	NEGJ	MSS	NEG	POS	NEG	Third-line	Anti-PD-1	zimberelimab	primary resistance	PD	1.74342	1	39.9333	1
111575	58	male	Adenocarcinoma	Intestinal	IV	EGJ	MSI-H	NEG	NEG	NEG	First-line	Anti-PD-1+XELOX	nivolumab, capecitabine, oxaliplatin	acquired resistance	PR	2.86184	1	4.93333	1
111576	31	female	Adenocarcinoma (Signet-ring cell carcinoma)	Diffuse	IV	NEGJ	MSS	NEG	NEG	NEG	First-line	Anti-PD-1+XELOX	camrelizumab, capecitabine, oxaliplatin	acquired resistance	PR	3.98026	1	10.3	1
111578	43	male	Adenocarcinoma	Diffuse	IV	NEGJ	MSS	NEG	POS	NA	First-line	Anti-PD-1+SOX	pembrolizumab, tegafur, oxaliplatin	NA	PR	4.07895	1	8	0
111579	41	female	Adenocarcinoma	Mixed	IV	NEGJ	MSS	NEG	NEG	NEG	First-line	Anti-PD-L1+XELOX	sugemalimab, capecitabine, oxaliplatin	NA	SD	4.24342	1	11.1333	1
111580	46	female	Adenocarcinoma	Mixed	IV	NEGJ	MSS	NEG	NEG	NEG	First-line	Anti-PD-1+XELOX	camrelizumab, capecitabine, oxaliplatin	primary resistance	SD	2.13816	1	3.43333	1
111581	48	male	Squamous cell carcinoma	NA	IV	EGJ	MSS	NEG	POS	NA	Third-line	Anti-PD-1	toripalimab	acquired resistance	SD	5.52632	1	25.1667	1
132809	27	male	Squamous cell carcinoma	NA	IV	NEGJ	MSS	NEG	POS	POS	First-line	Anti-PD-L1	MSB2311-CSP-002	primary resistance	PD	1.31579	1	15.3	0
132811	58	male	Adenocarcinoma	Intestinal	IV	NEGJ	MSS	NEG	NEG	NEG	First-line	Anti-PD-1+XELOX	camrelizumab, capecitabine, oxaliplatin	primary resistance	PD	1.38158	1	9.26667	1
132812	52	male	Adenocarcinoma	Intestinal	IV	NEGJ	MSS	NEG	POS	NEG	First-line	Anti-PD-1+XELOX	toripalimab, capecitabine, oxaliplatin	NA	PR	7.36842	1	12.4667	0
132814	44	female	Adenocarcinoma	Diffuse	IV	NEGJ	MSS	NEG	NEG	NEG	First-line	Anti-PD-1+XELOX	toripalimab, capecitabine, oxaliplatin	acquired resistance	SD	4.24342	1	12	0
132816	75	male	Adenocarcinoma	Intestinal	IV	EGJ	MSS	NEG	NEG	NA	Second-line	Anti-PD-1	toripalimab	primary resistance	PD	1.54605	1	69.2	0
132817	71	female	Adenocarcinoma	Intestinal	IV	NEGJ	MSI-H	NEG	NEG	NEG	First-line	Anti-PD-1	tislelizumab	acquired resistance	SD	4.76974	1	37.6	0
132820	60	female	Adenocarcinoma (Signet-ring cell carcinoma)	Diffuse	IV	NEGJ	MSI-H	NEG	NA	NEG	Second-line	Anti-PD-L1	atezolizumab	acquired resistance	SD	4.14474	1	39	0
132821	29	female	Adenocarcinoma	Diffuse	IV	NEGJ	MSS	NEG	NEG	NA	First-line	Anti-PD-1+PTX	pembrolizumab, paclitaxel	acquired resistance	SD	2.82895	1	4.86667	0
132822	66	male	Adenocarcinoma	Mixed	IV	NEGJ	MSS	NEG	POS	POS	Second-line	Anti-PD-1	zimberelimab	primary resistance	PD	2.30263	1	7.13333	1
132824	22	female	Adenocarcinoma	Diffuse	IV	NEGJ	MSS	NEG	POS	NEG	First-line	Anti-PD-1+anti CTLA-4	nivolumab, ipililumab	primary resistance	PD	1.28289	1	0.0333333	1
132825	66	male	Adenocarcinoma	Intestinal	IV	EGJ	MSS	NEG	POS	NEG	Second-line	Anti-PD-1+PTX	sintilimab, paclitaxel	acquired resistance	SD	3.98026	1	14.2333	0
132827	54	male	Adenocarcinoma	Mixed	IV	EGJ	MSS	NEG	POS	NEG	First-line	Anti-PD-1	LZM009	primary resistance	PD	3.35526	1	16.5	0
132831	34	female	Adenocarcinoma	Mixed	IV	NEGJ	MSS	NEG	POS	NEG	First-line	Anti-PD-1+SOX	anti-PD-1, tegafur, oxaliplatin	primary resistance	PD	2.10526	1	5.4	0
132833	28	female	Adenocarcinoma	Mixed	IV	NEGJ	MSS	NEG	NEG	NEG	First-line	Anti-PD-1+XELOX	camrelizumab, capecitabine, oxaliplatin	NA	PR	4.90132	1	18.1667	0
132836	39	male	Adenocarcinoma	Mixed	IV	NEGJ	MSS	NEG	POS	POS	First-line	Anti-PD-1+anti CTLA-4	sintilimab, IBI310	acquired resistance	PR	9.67105	1	13.6	0
132837	62	female	Adenocarcinoma	Diffuse	IV	EGJ	MSS	NEG	POS	POS	First-line	Anti-PD-1+anti CTLA-4	sintilimab, IBI310	acquired resistance	PR	4.44079	1	18.1	0
132839	55	male	Adenocarcinoma	NA	IV	NEGJ	MSS	NEG	POS	POS	First-line	Anti-PD-1+anti CTLA-4	sintilimab, IBI310	NA	PR	12.8947	0	22.7333	0
132840	68	male	Adenocarcinoma	NA	IV	NEGJ	MSS	NEG	POS	POS	Second-line	Anti-PD-1+anti CTLA-4	sintilimab, IBI310	primary resistance	PD	1.34868	1	21.4333	0
132842	73	male	Adenocarcinoma	Intestinal	IV	NEGJ	MSS	NEG	POS	POS	First-line	Anti-PD-1+anti CTLA-4	sintilimab, IBI310	acquired resistance	SD	4.40789	1	6.93333	0
132844	50	male	Adenocarcinoma	Intestinal	IV	NEGJ	MSS	NEG	POS	POS	First-line	Anti-PD-1+anti CTLA-4	sintilimab, IBI310	acquired resistance	PR	4.96711	1	9.93333	1
132845	56	female	Adenocarcinoma (Mucinous adenocarcinoma)	Diffuse	IV	NEGJ	MSS	NEG	NEG	NA	Fourth-line	Bispecific anti PD-1/CTLA-4	cadonilimab	primary resistance	PD	1.31579	1	18.5333	0
132846	52	male	Adenocarcinoma	Intestinal	IV	NEGJ	MSS	NEG	NEG	NEG	Fifth-line	Anti-PD-L1	envafolimab	primary resistance	PD	1.15132	1	22.1333	0
132847	39	male	Adenocarcinoma	Mixed	IV	NEGJ	MSS	NEG	POS	NEG	Third-line	Anti-PD-1	tislelizumab	acquired resistance	PR	12.4671	1	22.1	0
132850	32	male	Adenocarcinoma	Intestinal	IV	EGJ	MSS	NEG	POS	NEG	First-line	Anti-PD-1+XELOX	camrelizumab, capecitabine, oxaliplatin	NA	SD	1.77632	1	10.5667	0
132851	70	male	Adenocarcinoma	Intestinal	IV	EGJ	MSS	NEG	POS	NEG	Third-line	Anti-PD-1	tislelizumab	acquired resistance	PR	15.8882	1	30.2333	1
132852	75	female	Adenocarcinoma	Diffuse	IV	EGJ	MSS	NEG	POS	NEG	Third-line	Anti-PD-1	zimberelimab	NA	PR	17.9934	1	33.5	1
132854	78	male	Adenocarcinoma	Intestinal	IV	EGJ	MSI-H	NEG	POS	NEG	Fifth-line	Anti-PD-L1+anti CTLA-4	durvalumab, tremelimumab	NA	PR	39.1118	1	64.5333	0
132855	80	female	Adenocarcinoma	NA	III	NEGJ	MSI-H	NEG	NEG	NEG	Second-line	Anti-PD-1	pembrolizumab	NA	SD	10.8224	1	34.3667	0
132856	24	male	Adenocarcinoma	Diffuse	IV	EGJ	MSS	NEG	POS	NEG	First-line	Anti-PD-1+XELOX	camrelizumab, capecitabine, oxaliplatin	NA	SD	5.625	1	13.8333	1
132860	33	female	Adenocarcinoma	Diffuse	IV	NEGJ	MSS	NEG	NEG	POS	Third-line	Anti-PD-1+anti CTLA-4	sintilimab, IBI310	NA	SD	2.99342	0	15.1	0
132861	32	female	Adenocarcinoma	Diffuse	IV	NEGJ	MSS	NEG	POS	POS	Third-line	Anti-PD-1+anti CTLA-4	sintilimab, IBI310	acquired resistance	SD	6.875	1	17.4667	1

## Sheet: Table S2
Table S2. 733-gene NGS panel that used for baseline plasma ctDNA sequencing.
ABCB11	BMP5	CIC	EIF3E	FAS	HFE	LZTR1	NFKBIA	PMS1	RAD50	SBDS	TCL1A	XRCC2
ABI1	BMPR1A	CIITA	EIF4A2	FAT1	HFM1	MAD2L2	NHEJ1	PMS2	RAD51	SDC4	TDG	XRCC3
ABL1	BRAF	CLIP1	ELANE	FAT4	HGF	MAP2K1	NHP2	PNKP	RAD51B	SDHA	TDP1	XRCC4
ABRAXAS1	BRCA1	CLK2	ELF3	FBXW7	HIF1A	MAP2K2	NKX2-1	POLB	RAD51C	SDHAF2	TDP2	XRCC5
ACKR3	BRCA2	CLTCL1	ELF4	FEN1	HIP1	MAP2K4	NME1	POLD1	RAD51D	SDHB	TEAD2	XRCC6
ACSL3	BRD4	CNBP	ELK4	FES	HIST1H3B	MAP3K1	NONO	POLD3	RAD52	SDHC	TELO2	YAP1
ACVR1	BRIP1	CNOT3	ELL	FGF19	HLTF	MAPK1	NOP10	POLD4	RAD54B	SDHD	TERT	ZBTB16
ACVR1B	BTG1	COL7A1	ELOA	FGF3	HMBS	MAX	NOTCH1	POLE	RAD54L	SEM1	TET1	ZFHX3
ACVR2A	BTK	CRBN	EME1	FGF4	HMGA2	MBD4	NOTCH2	POLE2	RAD54L2	SERPINA1	TET2	ZNF217
AEN	BUB1B	CREB3L1	EME2	FGFR1	HMGB1	MCL1	NOTCH3	POLE3	RAD9A	SERPINB3	TFE3	ZNF479
AFF3	CACNA1D	CREB3L2	EMSY	FGFR2	HNF1A	MDC1	NOTCH4	POLE4	RAD9B	SETBP1	TGFBR1	ZNF703
AFF4	CALR	CREBBP	ENDOV	FGFR3	HNRNPA2B1	MDM2	NPM1	POLG	RAF1	SETD2	TGFBR2	ZNF750
AKT1	CAMTA1	CRKL	EP300	FGFR4	HOOK3	MDM4	NRAS	POLH	RANBP2	SETMAR	THBS2	ZNRF3
AKT2	CANT1	CRLF2	EPAS1	FH	HOXA11	MECOM	NRG1	POLI	RAP1GDS1	SF3B1	TIMELESS
AKT3	CARD11	CRNKL1	EPCAM	FHIT	HOXB13	MED12	NRG3	POLK	RARA	SFPQ	TMEM127
ALK	CARS	CRTC1	EPHA2	FLCN	HRAS	MEF2B	NSD2	POLL	RASA1	SGK1	TMEM189
ALKBH2	CASP8	CRTC3	EPHA3	FLT1	HUS1	MEN1	NSD3	POLM	RB1	SH2B3	TMPRSS2
ALKBH3	CBFA2T3	CSF1R	EPHA7	FLT3	HUS1B	MET	NT5C2	POLN	RBBP8	SH2D1A	TNFAIP3
AMER1	CBFB	CSF3R	EPHB1	FLT4	IDH1	MGA	NTHL1	POLQ	RBM10	SHOC2	TOP2A
ANK1	CBL	CTCF	EPS15	FOXA1	IDH2	MGMT	NTRK1	POT1	RBX1	SHPRH	TOP3A
APC	CBLB	CTNNB1	ERBB2	FOXL2	IGF1R	MITF	NTRK2	POU2AF1	RDM1	SLC25A13	TOP3B
APEX1	CCDC6	CTNND2	ERBB3	FOXP1	IGF2	MLH1	NTRK3	POU5F1	RECQL	SLC29A1	TOPBP1
APEX2	CCNB1IP1	CTR9	ERBB4	FRK	IKBKE	MLH3	NUDT1	PPARG	RECQL4	SLC34A2	TP53
APLF	CCND1	CUL1	ERC1	FRS2	IKZF1	MLLT3	NUP93	PPM1D	RECQL5	SLC45A3	TP53BP1
APOBEC3B	CCND2	CUL3	ERCC1	FUBP1	IL6ST	MLST8	OGG1	PPP2R1A	RET	SLIT2	TP63
APTX	CCND3	CUL4A	ERCC2	FUS	IL7R	MMS19	PAK1	PPP2R2A	REV1	SLX1A	TPMT
AR	CCNE1	CUL5	ERCC3	G6PD	INPP4B	MNAT1	PALB2	PPP4R1	REV3L	SLX4	TRAF7
ARAF	CCNH	CUX1	ERCC4	GALNT12	IRS2	MPG	PARP1	PPP4R2	RFC1	SMAD2	TREX1
AREG	CCNO	CXCR4	ERCC5	GAS7	ITGAV	MPL	PARP2	PPP4R3A	RFC2	SMAD3	TREX2
ARHGAP5	CD274	CYLD	ERCC6	GATA1	ITK	MPLKIP	PARP3	PPP4R3B	RFC3	SMAD4	TRIM37
ARID1A	CD79A	CYP17A1	ERCC8	GATA2	JAK1	MRE11A	PARP4	PPP4R4	RFC4	SMARCA1	TSC1
ARID1B	CD79B	CYSLTR2	EREG	GATA3	JAK2	MSH2	PAX3	PPP6C	RFC5	SMARCA2	TSC2
ARID2	CDC73	DAXX	ERF	GBA	JAK3	MSH3	PAX5	PRCC	RFWD3	SMARCA4	TSHR
ARNT	CDH1	DCLRE1A	ERRFI1	GEN1	JMJD1C	MSH4	PAX7	PRDM1	RGS7	SMARCB1	TSPAN31
ASXL1	CDH10	DCLRE1B	ESR1	GFI1	JUN	MSH5	PAX8	PRDM16	RHBDF2	SMO	TYK2
ATM	CDH11	DCLRE1C	ETNK1	GJB2	KCNJ5	MSH6	PBRM1	PRDM9	RHEB	SMUG1	U2AF1
ATP1A1	CDK12	DDB1	ETV6	GLI1	KDM5A	MTAP	PCDH9	PREX2	RHOA	SOCS1	UBE2A
ATP2B3	CDK2	DDB2	EWSR1	GLI2	KDM5C	MTOR	PCNA	PRF1	RHOH	SOS1	UBE2B
ATR	CDK4	DDIT3	EXO1	GLI3	KDM6A	MUS81	PDCD1LG2	PRKACA	RICTOR	SOX2	UBE2N
ATRIP	CDK6	DDR2	EXT1	GNA11	KDR	MUTYH	PDGFB	PRKAR1A	RIF1	SOX9	UBE2T
ATRX	CDK7	DDX10	EXT2	GNA13	KEAP1	MYB	PDGFRA	PRKCH	RIT1	SPEN	UBE2V2
AURKA	CDK8	DDX3X	EZH2	GNAQ	KIT	MYC	PDGFRB	PRKDC	RMI1	SPO11	UGT1A1
AXIN1	CDKN1A	DDX5	EZR	GNAS	KLF4	MYCL	PDPK1	PRPF19	RMI2	SPOP	UNG
AXIN2	CDKN1B	DDX6	FAAP100	GPC3	KMT2A	MYCN	PER1	PRSS1	RNF168	SPRED1	UROD
AXL	CDKN1C	DICER1	FAAP20	GRB2	KMT2C	MYD88	PER2	PSIP1	RNF213	SPRTN	USP1
B2M	CDKN2A	DIS3	FAAP24	GREM1	KMT2D	MYOD1	PER3	PTCH1	RNF4	SPTA1	USP6
BAP1	CDKN2B	DIS3L2	FAH	GRIN2A	KNL1	NAB2	PHF6	PTEN	RNF43	SRC	USP8
BARD1	CDKN2C	DKC1	FAM135B	GSK3B	KRAS	NABP2	PHOX2B	PTK2	RNF8	SRGAP3	UVSSA
BAZ1A	CDX2	DMC1	FAM47C	GSTT1	LASP1	NBN	PICALM	PTK6	ROS1	SRSF2	VEGFA
BCL10	CEBPA	DNM2	FAN1	GTF2H1	LATS1	NCOA3	PIK3CA	PTPN11	RPA1	SRY	VHL
BCL11A	CENPS	DNMT1	FANCA	GTF2H3	LATS2	NCOR1	PIK3CB	PTPN13	RPA2	STAG2	WAS
BCL11B	CENPX	DNMT3A	FANCB	GTF2H4	LCK	NCOR2	PIK3CD	PTPRD	RPA3	STAT3	WDR48
BCL2	CETN2	DNTT	FANCC	GTF2H5	LEF1	NDRG1	PIK3R1	PTPRT	RPA4	STK11	WIF1
BCL2L1	CHAF1A	DOCK8	FANCD2	H2AFX	LIFR	NEIL1	PIK3R2	QKI	RPS6KA3	SUFU	WRN
BCL6	CHD1	DPYD	FANCE	H3F3A	LIG1	NEIL2	PIK3R3	RAC1	RPS6KB1	SUZ12	WT1
BCOR	CHD2	DROSHA	FANCF	HDAC1	LIG3	NEIL3	PIM1	RAD1	RPTOR	SYK	XAB2
BCORL1	CHD4	DUT	FANCG	HDAC2	LIG4	NF1	PLCG2	RAD18	RRM2B	TBL1XR1	XPA
BIRC3	CHEK1	EBF1	FANCI	HELQ	LMNA	NF2	PLXNA1	RAD21	RUNX1	TBX3	XPC
BIRC5	CHEK2	EED	FANCL	HES1	LMO1	NFE2L2	PLXNB1	RAD23A	RUNX1T1	TCF3	XPO1
BLM	CHIC2	EGFR	FANCM	HEY1	LRP1B	NFIB	PML	RAD23B	RXRA	TCF7L2	XRCC1

## Sheet: Table S3
Table S3. 61-gene NGS panel that used for on-treatment plasma ctDNA sequencing.
AKT1	MAP2K2
ALK	MDM2
AR	MET
ARAF	MLH1
BCL2L11	MSH2
BRAF	MSH6
BRCA1	MTOR
BRCA2	NRAS
CDK4	NRG1
CDKN2A	NTRK1
CYP2C19	NTRK2
CYP2D6	NTRK3
DPYD	PALB2
EGFR	PDGFRA
ERBB2	PDGFRB
ERBB3	PIK3CA
ESR1	PMS2
FGFR1	POLD1
FGFR2	POLE
FGFR3	PTEN
GNA11	RAF1
GNAQ	RB1
GNAS	RET
HRAS	ROS1
IDH1	SMO
IDH2	STK11
JAK2	TERT
JAK3	TP53
KIT	TPMT
KRAS	UGT1A1
MAP2K1

## Sheet: Table S4
Table S4. Summary of CEBPA, IRS2, POLD1, TP53, PIK3CA, CDKN2A, and MSH6 mutations in baseline ctDNA.
VOUS: variants of unknown clinical significance; MUT: pathogenic mutations; VLM: very likely pathogenic mutations.
Patient ID	Gene ID	Mutation type	Evidence category	Mutation influence	Transcript	Chromosome	c_dot	p_dot
111561	CEBPA	Substitution	VOUS	Nonsynonymous	NM_004364	chr19	c.292A>C	p.T98P
132847	CEBPA	Substitution	VOUS	Nonsynonymous	NM_004364.5	chr19	c.98T>G	p.F33C
132847	CEBPA	Substitution	VOUS	Nonsynonymous	NM_004364.5	chr19	c.16T>G	p.F6V
132850	CEBPA	Substitution	VOUS	Nonsynonymous	NM_004364.5	chr19	c.43A>C	p.M15L
132850	CEBPA	Substitution	VOUS	Nonsynonymous	NM_004364.5	chr19	c.98T>G	p.F33C
132851	CEBPA	Substitution	VOUS	Nonsynonymous	NM_004364.5	chr19	c.98T>G	p.F33C
132852	CEBPA	Substitution	VOUS	Nonsynonymous	NM_004364.5	chr19	c.292A>C	p.T98P
132852	CEBPA	Substitution	VOUS	Nonsynonymous	NM_004364.5	chr19	c.16T>G	p.F6V
132854	CEBPA	Substitution	VOUS	Nonsynonymous	NM_004364.5	chr19	c.292A>C	p.T98P
132855	CEBPA	Substitution	VOUS	Nonsynonymous	NM_004364.5	chr19	c.292A>C	p.T98P
132855	CEBPA	Substitution	VOUS	Nonsynonymous	NM_004364.5	chr19	c.535T>G	p.F179V
132855	CEBPA	Substitution	VOUS	Nonsynonymous	NM_004364.5	chr19	c.221A>C	p.N74T
132855	CEBPA	Substitution	VOUS	Nonsynonymous	NM_004364.5	chr19	c.16T>G	p.F6V
111559	IRS2	Substitution	VOUS	Nonsynonymous	NM_003749	chr13	c.3904A>C	p.T1302P
111561	IRS2	Substitution	VOUS	Nonsynonymous	NM_003749	chr13	c.3916T>G	p.C1306G
132824	IRS2	Substitution	VOUS	Nonsynonymous	NM_003749.3	chr13	c.2300T>G	p.L767R
132839	IRS2	Substitution	VOUS	Nonsynonymous	NM_003749.3	chr13	c.1853C>T	p.A618V
132847	IRS2	Substitution	VOUS	Nonsynonymous	NM_003749.3	chr13	c.2939A>C	p.N980T
132851	IRS2	Substitution	VOUS	Nonsynonymous	NM_003749.3	chr13	c.3503A>C	p.N1168T
132852	IRS2	Substitution	VOUS	Nonsynonymous	NM_003749.3	chr13	c.3842A>C	p.K1281T
132852	IRS2	Substitution	VOUS	Nonsynonymous	NM_003749.3	chr13	c.1451G>C	p.G484A
132854	IRS2	Substitution	VOUS	Nonsynonymous	NM_003749.3	chr13	c.3503A>C	p.N1168T
132855	IRS2	Substitution	VOUS	Nonsynonymous	NM_003749.3	chr13	c.2158T>G	p.F720V
132856	IRS2	Substitution	VOUS	Nonsynonymous	NM_003749.3	chr13	c.2560T>G	p.F854V
132861	IRS2	Substitution	VOUS	Nonsynonymous	NM_003749.3	chr13	c.3518A>C	p.N1173T
132861	IRS2	Substitution	VOUS	Nonsynonymous	NM_003749.3	chr13	c.218T>G	p.L73R
132861	IRS2	Substitution	VOUS	Nonsynonymous	NM_003749.3	chr13	c.3255A>C	p.Q1085H
111581	POLD1	Substitution	VOUS	Nonsynonymous	NM_002691	chr19	c.1786G>C	p.V596L
132809	POLD1	Substitution	VOUS	Nonsynonymous	NM_002691.4	chr19	c.1565T>G	p.L522R
132836	POLD1	Substitution	VOUS	Nonsynonymous	NM_002691.4	chr19	c.1478T>G	p.I493S
132846	POLD1	Substitution	VOUS	Nonsynonymous	NM_002691.4	chr19	c.3074T>G	p.V1025G
132846	POLD1	Substitution	VOUS	Nonsynonymous	NM_002691.4	chr19	c.1439A>C	p.H480P
132847	POLD1	Substitution	VOUS	Nonsynonymous	NM_002691.4	chr19	c.1441T>G	p.F481V
132850	POLD1	Substitution	VOUS	Nonsynonymous	NM_002691.4	chr19	c.625T>G	p.F209V
132851	POLD1	Substitution	VOUS	Nonsynonymous	NM_002691.4	chr19	c.1441T>G	p.F481V
132852	POLD1	Substitution	VOUS	Nonsynonymous	NM_002691.4	chr19	c.949A>C	p.I317L
132854	POLD1	Deletion	VOUS	Frameshift	NM_002691.4	chr19	c.2959del	p.D987Tfs*58
132854	POLD1	Substitution	VOUS	Nonsynonymous	NM_002691.4	chr19	c.2867A>G	p.Y956C
132854	POLD1	Substitution	VOUS	Nonsynonymous	NM_002691.4	chr19	c.3128A>C	p.H1043P
132854	POLD1	Substitution	VOUS	Nonsynonymous	NM_002691.4	chr19	c.1439A>G	p.H480R
132855	POLD1	Substitution	VOUS	Nonsynonymous	NM_002691.4	chr19	c.1568T>G	p.L523R
132861	POLD1	Substitution	VOUS	Nonsynonymous	NM_002691.4	chr19	c.1441T>G	p.F481V
111559	TP53	Substitution	MUT	Nonsynonymous	NM_001126112	chr17	c.844C>T	p.R282W
111560	TP53	Substitution	MUT	Nonsynonymous	NM_001126112	chr17	c.526T>A	p.C176S
111562	TP53	Substitution	MUT	Synonymous	NM_001126112	chr17	c.993G>A	p.Q331Q
111569	TP53	Substitution	MUT	Nonsynonymous	NM_001126112	chr17	c.733G>A	p.G245S
111571	TP53	Substitution	MUT	Nonsynonymous	NM_001126112	chr17	c.1009C>T	p.R337C
111573	TP53	Substitution	VOUS	Nonsynonymous	NM_001126112	chr17	c.785G>A	p.G262D
111575	TP53	Substitution	MUT	Nonsynonymous	NM_001126112	chr17	c.473G>A	p.R158H
111579	TP53	Substitution	MUT	Nonsynonymous	NM_001126112	chr17	c.818G>A	p.R273H
111580	TP53	Deletion	MUT	Frameshift	NM_001126112	chr17	c.642_643del	p.H214Qfs*7
111581	TP53	Substitution	VLM	Nonsynonymous	NM_001126112	chr17	c.583A>T	p.I195F
132811	TP53	Deletion	MUT	Frameshift	NM_000546.6	chr17	c.532del	p.H178Tfs*69
132812	TP53	Substitution	MUT	Stopgain	NM_000546.6	chr17	c.493C>T	p.Q165*
132814	TP53	Substitution	MUT	Nonsynonymous	NM_000546.6	chr17	c.473G>A	p.R158H
132816	TP53	Substitution	VLM	Nonsynonymous	NM_000546.6	chr17	c.814G>C	p.V272L
132817	TP53	Substitution	MUT	Nonsynonymous	NM_000546.6	chr17	c.830G>T	p.C277F
132821	TP53	Deletion	MUT	Frameshift	NM_000546.6	chr17	c.848del	p.R283Pfs*62
132825	TP53	Substitution	VOUS	Nonsynonymous	NM_000546.6	chr17	c.607G>T	p.V203L
132825	TP53	Substitution	MUT	Synonymous	NM_000546.6	chr17	c.375G>A	p.T125=
132827	TP53	Indel	MUT	Frameshift	NM_000546.6	chr17	c.548_549delinsG	p.S183Wfs*64
132831	TP53	Substitution	MUT	Stopgain	NM_000546.6	chr17	c.637C>T	p.R213*
132833	TP53	Substitution	MUT	Nonsynonymous	NM_000546.6	chr17	c.742C>T	p.R248W
132836	TP53	Substitution	MUT	Stopgain	NM_000546.6	chr17	c.874A>T	p.K292*
132837	TP53	Substitution	MUT	Nonsynonymous	NM_000546.6	chr17	c.743G>A	p.R248Q
132839	TP53	Substitution	VLM	Nonsynonymous	NM_000546.6	chr17	c.395A>C	p.K132T
132839	TP53	Substitution	MUT	Nonsynonymous	NM_000546.6	chr17	c.856G>A	p.E286K
132839	TP53	Substitution	MUT		NM_000546.6	chr17	c.559+1G>A
132842	TP53	Substitution	MUT	Nonsynonymous	NM_000546.6	chr17	c.743G>A	p.R248Q
132842	TP53	Substitution	MUT	Nonsynonymous	NM_000546.6	chr17	c.742C>T	p.R248W
132845	TP53	Deletion	MUT	Frameshift	NM_000546.6	chr17	c.723del	p.C242Afs*5
132846	TP53	Substitution	MUT	Stopgain	NM_000546.6	chr17	c.1024C>T	p.R342*
132847	TP53	Substitution	MUT	Nonsynonymous	NM_000546.6	chr17	c.743G>A	p.R248Q
132851	TP53	Substitution	MUT	Nonsynonymous	NM_000546.6	chr17	c.517G>A	p.V173M
132855	TP53	Substitution	VOUS	Nonsynonymous	NM_000546.6	chr17	c.182A>G	p.D61G
132856	TP53	Substitution	MUT	Nonsynonymous	NM_000546.6	chr17	c.524G>A	p.R175H
132860	TP53	Substitution	VLM	Nonsynonymous	NM_000546.6	chr17	c.533A>C	p.H178P
132861	TP53	Substitution	MUT	Nonsynonymous	NM_000546.6	chr17	c.818G>A	p.R273H
132861	TP53	Substitution	VLM	Nonsynonymous	NM_000546.6	chr17	c.1021T>G	p.F341V
132861	TP53	Substitution	MUT	Nonsynonymous	NM_000546.6	chr17	c.742C>T	p.R248W
111570	PIK3CA	Substitution	MUT	Nonsynonymous	NM_006218	chr3	c.3140A>T	p.H1047L
111571	PIK3CA	Substitution	MUT	Nonsynonymous	NM_006218	chr3	c.1634A>C	p.E545A
132822	PIK3CA	Substitution	MUT	Nonsynonymous	NM_006218.4	chr3	c.1636C>A	p.Q546K
132824	PIK3CA	Substitution	VOUS	Nonsynonymous	NM_006218.4	chr3	c.2210A>C	p.E737A
132836	PIK3CA	Substitution	MUT	Nonsynonymous	NM_006218.4	chr3	c.1258T>C	p.C420R
132836	PIK3CA	Substitution	MUT	Nonsynonymous	NM_006218.4	chr3	c.1624G>A	p.E542K
132836	PIK3CA	Substitution	MUT	Nonsynonymous	NM_006218.4	chr3	c.1633G>C	p.E545Q
132836	PIK3CA	Substitution	VLM	Nonsynonymous	NM_006218.4	chr3	c.3130A>T	p.N1044Y
132836	PIK3CA	Substitution	VOUS	Nonsynonymous	NM_006218.4	chr3	c.3017T>G	p.L1006R
132836	PIK3CA	Substitution	MUT	Nonsynonymous	NM_006218.4	chr3	c.2176G>A	p.E726K
132839	PIK3CA	Substitution	MUT	Nonsynonymous	NM_006218.4	chr3	c.3140A>G	p.H1047R
132839	PIK3CA	Substitution	VLM	Nonsynonymous	NM_006218.4	chr3	c.1345C>T	p.P449S
132842	PIK3CA	Substitution	MUT	Nonsynonymous	NM_006218.4	chr3	c.1633G>A	p.E545K
132844	PIK3CA	Substitution	MUT	Nonsynonymous	NM_006218.4	chr3	c.1633G>A	p.E545K
132844	PIK3CA	Substitution	VLM	Nonsynonymous	NM_006218.4	chr3	c.1635G>T	p.E545D
132855	PIK3CA	Substitution	MUT	Nonsynonymous	NM_006218.4	chr3	c.1624G>A	p.E542K
132861	PIK3CA	Substitution	MUT	Nonsynonymous	NM_006218.4	chr3	c.1633G>A	p.E545K
132861	PIK3CA	Substitution	MUT	Nonsynonymous	NM_006218.4	chr3	c.2176G>A	p.E726K
132814	CDKN2A	Substitution	MUT	Stopgain	NM_000077.5	chr9	c.172C>T	p.R58*
132816	CDKN2A	Substitution	VOUS	Nonsynonymous	NM_000077.5	chr9	c.356A>G	p.E119G
132845	CDKN2A	Substitution	MUT	Nonsynonymous	NM_000077.5	chr9	c.229A>C	p.T77P
132850	CDKN2A	Duplication	MUT	Frameshift	NM_000077.5	chr9	c.151dup	p.V51Gfs*69
132854	CDKN2A	Duplication	MUT	Frameshift	NM_000077.5	chr9	c.243dup	p.V82Rfs*38
132855	CDKN2A	Substitution	VLM	Nonsynonymous	NM_000077.5	chr9	c.68G>T	p.G23V
111559	MSH6	Substitution	VOUS	Nonsynonymous	NM_000179	chr2	c.899G>A	p.R300Q
111567	MSH6	Deletion	MUT	Frameshift	NM_000179	chr2	c.3261del	p.F1088Sfs*2
111567	MSH6	Substitution	VOUS	Nonsynonymous	NM_000179	chr2	c.2875C>T	p.R959C
132816	MSH6	Substitution	VOUS	Nonsynonymous	NM_000179.3	chr2	c.898C>T	p.R300W
132816	MSH6	Duplication	MUT	Stopgain	NM_000179.3	chr2	c.402dup	p.D135*
132824	MSH6	Substitution	VOUS	Nonsynonymous	NM_000179.3	chr2	c.835A>C	p.S279R
132824	MSH6	Substitution	VOUS	Nonsynonymous	NM_000179.3	chr2	c.259A>C	p.S87R
132824	MSH6	Substitution	VOUS	Nonsynonymous	NM_000179.3	chr2	c.4005A>C	p.E1335D
132833	MSH6	Substitution	VOUS	Nonsynonymous	NM_000179.3	chr2	c.259A>C	p.S87R
132840	MSH6	Substitution	VOUS	Nonsynonymous	NM_000179.3	chr2	c.259A>C	p.S87R
132844	MSH6	Substitution	VOUS	Nonsynonymous	NM_000179.3	chr2	c.259A>C	p.S87R
132845	MSH6	Substitution	VOUS	Nonsynonymous	NM_000179.3	chr2	c.259A>C	p.S87R
132845	MSH6	Substitution	VOUS	Nonsynonymous	NM_000179.3	chr2	c.256A>C	p.T86P
132845	MSH6	Substitution	MUT		NM_000179.3	chr2	c.260+2T>G
132846	MSH6	Substitution	VOUS	Nonsynonymous	NM_000179.3	chr2	c.259A>C	p.S87R
132846	MSH6	Substitution	VOUS	Nonsynonymous	NM_000179.3	chr2	c.256A>C	p.T86P
132850	MSH6	Substitution	VOUS	Nonsynonymous	NM_000179.3	chr2	c.259A>C	p.S87R
132850	MSH6	Substitution	VOUS	Nonsynonymous	NM_000179.3	chr2	c.256A>C	p.T86P
132851	MSH6	Substitution	VOUS	Nonsynonymous	NM_000179.3	chr2	c.259A>C	p.S87R
132852	MSH6	Substitution	VOUS	Nonsynonymous	NM_000179.3	chr2	c.259A>C	p.S87R
132852	MSH6	Substitution	VOUS	Nonsynonymous	NM_000179.3	chr2	c.256A>C	p.T86P
132854	MSH6	Duplication	MUT	Frameshift	NM_000179.3	chr2	c.3261dup	p.F1088Lfs*5
132854	MSH6	Substitution	VOUS	Nonsynonymous	NM_000179.3	chr2	c.259A>C	p.S87R
132854	MSH6	Substitution	VOUS	Nonsynonymous	NM_000179.3	chr2	c.256A>C	p.T86P
132854	MSH6	Substitution	VOUS	Nonsynonymous	NM_000179.3	chr2	c.1226G>A	p.G409E
132855	MSH6	Substitution	VOUS	Nonsynonymous	NM_000179.3	chr2	c.259A>C	p.S87R
132855	MSH6	Substitution	VOUS	Nonsynonymous	NM_000179.3	chr2	c.256A>C	p.T86P
132856	MSH6	Substitution	VOUS	Nonsynonymous	NM_000179.3	chr2	c.259A>C	p.S87R
132856	MSH6	Substitution	VOUS	Nonsynonymous	NM_000179.3	chr2	c.179T>G	p.L60W
132856	MSH6	Substitution	VOUS	Nonsynonymous	NM_000179.3	chr2	c.209A>C	p.K70T
132860	MSH6	Substitution	VOUS	Nonsynonymous	NM_000179.3	chr2	c.259A>C	p.S87R
132860	MSH6	Substitution	VOUS	Nonsynonymous	NM_000179.3	chr2	c.256A>C	p.T86P
132860	MSH6	Substitution	VOUS	Nonsynonymous	NM_000179.3	chr2	c.193T>G	p.S65A
132861	MSH6	Substitution	VOUS	Nonsynonymous	NM_000179.3	chr2	c.1961T>G	p.M654R
132861	MSH6	Substitution	VOUS	Nonsynonymous	NM_000179.3	chr2	c.239T>G	p.V80G
132861	MSH6	Substitution	MUT		NM_000179.3	chr2	c.260+2T>G

## Sheet: Table S5
Table S5. The list of recurrent CHIP variants.
Chromosome	Position	REF Allele	ALT Allele	Gene
chr9	5073770	G	T	JAK2
chr2	25457242	C	T	DNMT3A
chr2	198266834	T	C	SF3B1
chr2	25457243	G	A	DNMT3A
chr20	31022402	TCACCACTGCCATAGAGAGGCGGC	T	ASXL1
chr9	5073770	T	G	JAK2
chr2	25457242	T	C	DNMT3A
chr2	25458595	A	G	DNMT3A
chr2	25457176	G	A	DNMT3A
chr2	25463286	C	T	DNMT3A
chr2	25463289	T	C	DNMT3A
chr2	25463289	C	T	DNMT3A
chr2	25463297	AAAG	A	DNMT3A
chr2	25467078	C	A	DNMT3A
chr11	119148991	A	G	CBL
chr17	74732959	G	C	SRSF2
chr2	25457164	T	C	DNMT3A
chr2	25463541	G	C	DNMT3A
chr2	25464430	C	T	DNMT3A
chr2	25464544	T	C	DNMT3A
chr2	25464544	C	T	DNMT3A
chr2	25469614	G	A	DNMT3A
chr2	25470588	C	T	DNMT3A
chr2	198267359	G	C	SF3B1
chr11	119149251	G	A	CBL
chr17	7577538	C	T	TP53
chr17	58740375	A	G	PPM1D
chr17	58740467	C	T	PPM1D
chr17	58740529	A	C	PPM1D
chr17	74732935	CGGCGGCTGTGGTGTGAGTCCGGGG	C	SRSF2
chr17	74732959	G	T	SRSF2
chr2	25457242	C	G	DNMT3A
chr2	25461998	T	C	DNMT3A
chr2	25462068	G	A	DNMT3A
chr2	25463229	A	G	DNMT3A
chr2	25463248	G	A	DNMT3A
chr2	25463287	T	G	DNMT3A
chr2	25463296	C	CA	DNMT3A
chr2	25463308	G	A	DNMT3A
chr2	25463508	T	C	DNMT3A
chr2	25463568	G	A	DNMT3A
chr2	25464450	C	T	DNMT3A
chr2	25467448	T	C	DNMT3A
chr2	25468121	C	T	DNMT3A
chr2	25468174	T	C	DNMT3A
chr2	25469100	G	A	DNMT3A
chr2	25469142	A	G	DNMT3A
chr2	25469919	T	C	DNMT3A
chr2	25470484	C	T	DNMT3A
chr2	25470498	T	G	DNMT3A
chr2	25470498	A	G	DNMT3A
chr2	25470516	G	A	DNMT3A
chr2	25470554	G	C	DNMT3A
chr2	25470599	A	G	DNMT3A
chr2	25470905	T	C	DNMT3A
chr2	198266834	C	T	SF3B1
chr2	198267360	G	T	SF3B1
chr20	31022592	C	T	ASXL1
chr20	57484420	T	C	GNAS
chr20	57484421	A	G	GNAS
chr4	106158378	C	CA	TET2
chr4	106193892	T	C	TET2
